# Supplementary material for: Compositional Analyses Reveal Relationships among Components of Blue Maize Grains
Source: Plants (Basel). 2020 Dec 14;9(12):1775. doi: 10.3390/plants9121775 (PMC7765092; doi:10.3390/plants9121775)
Supplement: Supplementary file 1 [file plants-09-01775-s001.zip]

Archive with 15 entries (12 files):
- Supplementary Materials/
- Supplementary Materials/S1A Table. Calibration parameters across models for Oth derivative.xlsx
- __MACOSX/
- __MACOSX/Supplementary Materials/
- __MACOSX/Supplementary Materials/._S1A Table. Calibration parameters across models for Oth derivative.xlsx
- Supplementary Materials/S1B Table. Calibration parameters across models for 1st derivative.xlsx
- __MACOSX/Supplementary Materials/._S1B Table. Calibration parameters across models for 1st derivative.xlsx
- Supplementary Materials/S2A Table. Calibration equations for 0th derivative.xlsx
- __MACOSX/Supplementary Materials/._S2A Table. Calibration equations for 0th derivative.xlsx
- Supplementary Materials/S2B Table. Calibration equations for 1st derivative.xlsx
- __MACOSX/Supplementary Materials/._S2B Table. Calibration equations for 1st derivative.xlsx
- Supplementary Materials/S3 Table. PCA variable contribution.docx
- __MACOSX/Supplementary Materials/._S3 Table. PCA variable contribution.docx
- Supplementary Materials/S4 Table. Correlation coefficient table.xlsx
- __MACOSX/Supplementary Materials/._S4 Table. Correlation coefficient table.xlsx
