# Supplementary material for: Compositional Analyses Reveal Relationships among Components of Blue Maize Grains
Source: Plants (Basel). 2020 Dec 14;9(12):1775. doi: 10.3390/plants9121775 (PMC7765092; doi:10.3390/plants9121775)
Supplement: Supplementary file 1 [file plants-09-01775-s001.zip › Supplementary Materials/S1A Table. Calibration parameters across models for Oth derivative.xlsx]

## Sheet: Table S1A 0th Deriv Calibration
Table S1A. Calibration Parameters of PCR, and PLS for 0th Derivative
PCR:	Aspartic Acid	Threonine	Glutamic Acid	Proline	Glycine	Alanine	Cysteine	Valine	Methionine	Isoleucine	Leucine	Lysine	Total Amino Acids	Total Fatty Acids	Crude Protein	Oil	Crude Fiber	Ash	Starch	Anthocyanin
Calibration:
Slope	0.266	0.299	0.273	0.0012	0.441	0.331	0.308	0.285	0.438	0.383	0.294	0.15	0.319	0.133	0.216	0.134	0.13	0.075	0.004	0.14
Offset	0.521	0.2403	1.405	0.929	0.219	0.556	0.147	0.361	0.146	0.221	0.981	0.274	5.57	4.73	8.523	4.908	1.455	1.407	56.198	39.83
Correlation	0.37	0.31	0.34	0.04	0.51	0.38	0.47	0.22	0.51	0.39	0.33	0.21	0.33	0.31	0.31	0.3	0.2	0.18	0.45	0.25
R2	0.19	0.17	0.25	0.0001	0.31	0.1	0.28	0.06	0.33	0.19	0.15	0.08	0.18	0.12	0.15	0.12	0.09	0.05	0.0001	0.13
RMSECV	0.08	0.036	0.25	0.13	0.03	0.19	0.02	0.1	0.04	0.05	0.2	0.02	0.93	1.39	1.11	1.44	0.17	0.13	2.81	19.2
SECV	0.07	0.039	0.238	0.127	0.028	0.991	0.0209	0.054	0.034	0.046	0.195	0.234	0.891	1.405	1.109	1.457	0.173	0.133	2.848	19.96
Bias	-0.0007	0.0007	0.000155	-0.000177	-2.6e-05	0.0012	0.00022	0.0008	0.00026	0.00075	0.0012	-0.00017	0.0077	0.0053	-0.0097	0.003	0.0019	-2e-05	0.0107	0.279
SD	0.085	0.044	0.2709	0.1258	0.0359	0.1164	0.024	0.0607	0.0432	0.0555	0.2214	0.0246	1.0204	1.4866	1.2123	1.5405	0.1814	0.1358	2.8204	20.588
RSD	1.21429	1.12821	1.13824	0.990551	1.28214	0.117457	1.14833	1.12407	1.27059	1.20652	1.13538	0.105128	1.14523	1.05808	1.09315	1.05731	1.04855	1.02105	0.990309	1.03146
Validation:
Slope	0.266	0.262	0.273	-0.0125	0.441	0.313	0.282	0.254	0.408	0.364	0.27	0.12	0.293	0.121	0.175	0.119	0.102	0.056	-0.0072	0.089
Offset	0.521	0.253	1.405	0.941	0.219	0.573	0.152	0.376	0.154	0.229	1.014	0.284	5.802	4.809	8.956	4.997	1.504	1.436	56.88	42.46
R2	0.14	0.1	0.25	NA	0.27	0.15	0.23	0.04	0.27	0.15	0.12	0.05	0.12	0.11	0.1	0.1	0.04	0.04	NA	0.07
RMSEP	0.08	0.04	0.12	0.13	0.03	0.11	0.02	0.06	0.04	0.05	0.21	0.02	0.97	1.41	1.15	1.46	0.18	0.13	2.86	19.9
PLS:	Aspartic Acid	Threonine	Glutamic Acid	Proline	Glycine	Alanine	Cysteine	Valine	Methionine	Isoleucine	Leucine	Lysine	Total Amino Acids	Total Fatty Acids	Crude Protein	Oil	Crude Fiber	Ash	Starch	Anthocyanin
Calibration:
Slope	0.295	0.339	0.276	0.0019	0.472	0.302	0.32	0.241	0.397	0.397	0.266	0.164	0.29	0.134	0.2401	0.134	0.204	0.075	0.0052	0.151
Offset	0.501	0.226	1.399	0.928	0.207	0.581	0.144	0.382	0.156	0.216	1.019	0.269	5.817	4.73	8.26	4.906	1.332	1.407	56.17	39.32
Correlation	0.49	0.44	0.48	0.22	0.59	0.49	0.49	0.431	0.599	0.54	0.451	0.3	0.49	0.32	0.45	0.33	0.3	0.23	0.16	0.37
R2	0.3	0.26	0.28	0.002	0.38	0.3	0.29	0.24	0.4	0.34	0.27	0.16	0.29	0.13	0.24	0.13	0.17	0.08	0.01	0.15
RMSECV	0.07	0.04	0.23	0.13	0.03	0.1	0.02	0.05	0.03	0.05	0.19	0.02	0.86	1.38	1.05	1.43	0.14	0.13	2.8	18.9
SECV	0.074	0.037	0.236	0.127	0.0278	0.1009	0.0207	0.054	0.034	0.045	0.198	0.023	0.9	1.406	1.091	1.4503	0.172	0.132	2.861	19.83
Bias	-0.0006	-0.0001	-0.0027	-0.0003	0.00031	-0.0009	0.00043	-0.00012	0.00031	0.00036	0.00049	0.0001	0.0048	0.0023	-0.0051	0.0021	-0.00053	-0.0002	-0.0015	0.047
SD	0.085	0.044	0.2709	0.1258	0.0359	0.1164	0.024	0.0607	0.0432	0.0555	0.2214	0.0246	1.0204	1.4866	1.2123	1.5405	0.1814	0.1358	2.8204	20.588
RSD	1.14865	1.18919	1.14788	0.990551	1.29137	1.15362	1.15942	1.12407	1.27059	1.23333	1.11818	1.06957	1.13378	1.05733	1.11118	1.06219	1.05465	1.02879	0.985809	1.03822
Validation:
Slope	0.27	0.305	0.25	-0.01	0.45	0.272	0.295	0.21	0.37	0.37	0.231	0.13	0.252	0.1212	0.209	0.1247	0.157	0.064	-0.011	0.108
Offset	0.518	0.238	1.448	0.9402	0.216	0.605	0.15	0.398	0.163	0.226	1.067	0.2808	6.129	4.809	8.593	4.964	1.411	1.424	57.11	41.33
R2	0.25	0.2	0.23	NA	0.35	0.25	0.24	0.18	0.36	0.29	0.21	0.09	0.25	0.12	0.2	0.11	0.1	0.06	NA	0.1
RMSEP	0.07	0.04	0.24	0.13	0.03	0.1	0.02	0.05	0.03	0.05	0.2	0.023	0.89	1.4	1.088	1.45	0.17	0.13	2.86	19.6
