# Supplementary material for: Compositional Analyses Reveal Relationships among Components of Blue Maize Grains
Source: Plants (Basel). 2020 Dec 14;9(12):1775. doi: 10.3390/plants9121775 (PMC7765092; doi:10.3390/plants9121775)
Supplement: Supplementary file 1 [file plants-09-01775-s001.zip › Supplementary Materials/S1B Table. Calibration parameters across models for 1st derivative.xlsx]

## Sheet: Table S1B 1st Deriv Calibration
Table S1B. Calibration Parameters of PCR, and PLS for 1st Derivative
PCR:	Aspartic Acid	Threonine	Glutamic Acid	Proline	Glycine	Alanine	Cysteine	Valine	Methionine	Isoleucine	Leucine	Lysine	Total Amino Acids	Total Fatty Acids	Crude Protein	Oil	Crude Fiber	Ash	Starch	Anthocyanin
Calibration:
Slope	0.331	0.322	0.322	0.000124	0.475	0.347	0.336	0.298	0.456	0.406	0.304	0.172	0.338	0.116	0.269	0.117	0.1503	0.051	0.0012	0.126
Offset	0.475	0.232	1.31	0.93	0.206	0.543	0.141	0.354	0.141	0.213	0.965	0.267	5.42	4.832	7.94	5.1	1.422	1.444	56.46	40.46
Correlation	0.37	0.31	0.34	0.04	0.51	0.38	0.47	0.22	0.51	0.38	0.33	0.21	0.33	0.31	0.31	0.3	0.2	0.18	0.45	0.25
R2	0.19	0.14	0.17	0.0001	0.3	0.19	0.28	0.06	0.33	0.19	0.15	0.1	0.18	0.12	0.15	0.12	0.09	0.05	0.001	0.13
RMSECV	0.08	0.04	0.25	0.13	0.03	0.1	0.02	0.1	0.03	0.05	0.2	0.02	0.93	1.39	1.11	1.44	0.17	0.13	2.81	19.2
SECV	0.073	0.037	0.233	0.127	0.027	0.098	0.02	0.052	0.034	0.044	0.192	0.0235	0.873	1.414	1.094	1.473	0.172	0.135	2.865	19.93
Bias	-0.0014	-0.00048	0.0009	-6.579	-7.1e-05	0.00066	-0.0001	-0.0005	-0.00057	4.8e-05	-0.0011	-0.000106	-0.0063	0.0036	-0.011	0.0033	0.00035	0.0004	-0.00879	0.148
SD	0.085	0.044	0.2709	0.1258	0.0359	0.1164	0.024	0.0607	0.0432	0.0555	0.2214	0.0246	1.0204	1.4866	1.2123	1.5405	0.1814	0.1358	2.8204	20.588
RSD	1.16438	1.18919	1.16266	0.990551	1.32963	1.18776	1.2	1.16731	1.27059	1.26136	1.15312	1.04681	1.16884	1.05134	1.10814	1.04582	1.05465	1.00593	0.984433	1.03302
Validation:
Slope	0.294	0.294	0.286	-0.015	0.439	0.323	0.317	0.271	0.406	0.38	0.276	0.131	0.302	0.106	0.229	0.1	0.122	0.0322	-0.015	0.095
Offset	0.5	0.241	1.382	0.944	0.22	0.564	0.145	0.366	0.153	0.222	1.004	0.28	5.71	4.891	8.37	5.1	1.468	1.473	57.32	42.07
R2	0.14	0.1	0.25	NA	0.27	0.15	0.23	0.04	0.27	0.15	0.12	0.05	0.12	0.11	0.1	0.1	0.04	0.04	NA	0.07
RMSEP	0.08	0.04	0.12	0.13	0.03	0.11	0.02	0.06	0.04	0.05	0.21	0.02	0.97	1.41	1.15	1.46	0.18	0.13	2.86	19.9
PLS:	Aspartic Acid	Threonine	Glutamic Acid	Proline	Glycine	Alanine	Cysteine	Valine	Methionine	Isoleucine	Leucine	Lysine	Total Amino Acids	Total Fatty Acids	Crude Protein	Oil	Crude Fiber	Ash	Starch	Anthocyanin
Calibration:
Slope	0.3	0.268	0.285	0.068	0.501	0.291	0.329	0.307	0.447	0.34	0.255	0.147	0.282	0.117	0.245	0.118	0.245	0.055	0.026	0.147
Offset	0.497	0.25	1.38	0.8669	0.196	0.59	0.142	0.349	0.143	0.237	1.034	0.275	5.88	4.82	8.198	4.99	1.263	1.438	54.95	39.48
Correlation	0.52	0.47	0.51	0.1	0.59	0.54	0.52	0.45	0.36	0.56	0.47	0.31	0.51	0.3	0.45	0.3	0.31	0.19	0.23	0.27
R2	0.3	0.27	0.29	0.03	0.39	0.31	0.33	0.25	0.4	0.37	0.27	0.15	0.3	0.12	0.25	0.12	0.14	0.06	0.03	0.15
RMSECV	0.07	0.04	0.23	0.12	0.03	0.1	0.02	0.05	0.03	0.04	0.19	0.02	0.85	1.39	1.05	1.44	0.17	0.13	2.77	18.9
SECV	0.073	0.0387	0.237	0.124	0.027	0.1	0.0206	0.052	0.034	0.046	0.196	0.0237	0.886	1.42	1.083	1.47	0.167	0.135	2.914	19.79
Bias	-0.00039	-0.00049	0.00074	-0.00049	4.3e-05	-0.00086	-0.00027	0.000155	0.00072	-0.00095	-0.0019	-0.000231	-0.0097	0.00016	0.0005	0.0034	0.00047	0.00028	0.045	0.196
SD	0.085	0.044	0.2709	0.1258	0.0359	0.1164	0.024	0.0607	0.0432	0.0555	0.2214	0.0246	1.0204	1.4866	1.2123	1.5405	0.1814	0.1358	2.8204	20.588
RSD	1.16438	1.13695	1.14304	1.01452	1.32963	1.164	1.16505	1.16731	1.27059	1.20652	1.12959	1.03797	1.15169	1.0469	1.11939	1.04796	1.08623	1.00593	0.967879	1.04032
Validation:
Slope	0.291	0.241	0.262	0.043	0.468	0.261	0.304	0.276	0.435	0.318	0.227	0.105	0.256	0.104	0.224	0.103	0.2	0.033	-0.026	0.111
Offset	0.503	0.259	1.427	0.889	0.208	0.614	0.147	0.365	0.147	0.244	1.072	0.288	6.083	4.898	8.43	5.08	1.339	1.472	58.02	41.34
R2	0.27	0.23	0.26	NA	0.36	0.3	0.27	0.24	0.36	0.32	0.2	0.1	0.27	0.1	0.22	0.11	0.1	0.04	NA	0.08
RMSEP	0.07	0.04	0.23	0.13	0.03	0.1	0.02	0.05	0.03	0.05	0.22	0.02	0.88	1.41	1.08	1.46	0.17	0.13	2.9	19.9
