# Supplementary material for: Compositional Analyses Reveal Relationships among Components of Blue Maize Grains
Source: Plants (Basel). 2020 Dec 14;9(12):1775. doi: 10.3390/plants9121775 (PMC7765092; doi:10.3390/plants9121775)
Supplement: Supplementary file 1 [file plants-09-01775-s001.zip › Supplementary Materials/S2A Table. Calibration equations for 0th derivative.xlsx]

## Sheet: Table S2A 0th Der B-Coefficient
Table S2A. Componentwise calibration equations (B-Coefficients) of PCR, and PLS for 0th Derivative
PCR	B0	B1	B2	B3	B4	B5	B6	B7	B8	B9	B10	B11	B12	B13	B14	B15	B16	B17	B18	B19	B20	B21	B22	B23	B24	B25	B26	B27	B28	B29	B30	B31	B32	B33	B34	B35	B36	B37	B38	B39	B40	B41	B42	B43	B44	B45	B46	B47	B48
Aspartic Acid	0.2885	-0.139913	-0.12232	-0.105525	-0.0894705	-0.0740533	-0.0594251	-0.0455016	-0.0321951	-0.0195878	-0.00767947	0.00354052	0.0139285	0.023216	0.0313002	0.0382267	0.0442047	0.0495563	0.0544219	0.0590228	0.0634902	0.0679449	0.0724972	0.0771059	0.0817641	0.0863764	0.0907759	0.0947945	0.0982946	0.101111	0.103057	0.103858	0.103133	0.100529	0.0961119	0.090142	0.0830503	0.0752789	0.0670218	0.0583183	0.0491861	0.0395771	0.0294136	0.0186494	0.00724478	-0.00475872	-0.0171978	-0.0299287	-0.0428229
Threonine	0.22042	-0.0313884	-0.0306013	-0.0296296	-0.0286038	-0.0274201	-0.0260658	-0.024255	-0.0220141	-0.0194438	-0.0165778	-0.0133883	-0.0101455	-0.00716151	-0.00451325	-0.00219574	-2.79754e-05	0.00230034	0.00500715	0.0083438	0.0123447	0.0170463	0.0223231	0.0281207	0.0342327	0.0405146	0.0467237	0.0526733	0.0582262	0.063206	0.0674446	0.0706472	0.0723503	0.0720576	0.0699226	0.0663988	0.0621401	0.0577354	0.0533881	0.0490024	0.0443545	0.0392556	0.0333668	0.0263776	0.0180153	0.00826992	-0.0025693	-0.0140748	-0.0258608
Glutamic Acid	1.40589	-0.233198	-0.220349	-0.206909	-0.193507	-0.179546	-0.165072	-0.14859	-0.130136	-0.110295	-0.0891935	-0.066697	-0.0443152	-0.0238543	-0.00578474	0.00994642	0.0244145	0.0394625	0.0563084	0.0764238	0.100065	0.127498	0.15813	0.191634	0.226922	0.263179	0.299005	0.333335	0.365339	0.393964	0.418189	0.436254	0.445445	0.44289	0.4294	0.407492	0.380896	0.352976	0.32491	0.296274	0.265928	0.232883	0.195322	0.151589	0.100276	0.0414194	-0.023336	-0.0916454	-0.161393
Proline	0.86837	0.0002921	0.00028819	0.000284276	0.000280362	0.000276448	0.000272539	0.000268633	0.000264732	0.00026084	0.000256962	0.000253108	0.000249286	0.000245495	0.000241731	0.000238003	0.000234314	0.00023067	0.000227069	0.000223513	0.000220005	0.000216544	0.000213131	0.000209774	0.000206476	0.000203239	0.000200068	0.000196968	0.000193953	0.000191033	0.000188218	0.000185515	0.000182938	0.000180495	0.00017819	0.000176032	0.00017402	0.000172147	0.000170397	0.000168748	0.000167174	0.000165646	0.000164141	0.000162635	0.000161116	0.000159583	0.000158042	0.000156504	0.000154979
Glycine	0.45718	0.135211	0.101784	0.0713007	0.0432286	0.01828	-0.00448389	-0.0239052	-0.0409671	-0.0553294	-0.0672324	-0.0770184	-0.0843179	-0.0886014	-0.0899506	-0.0890447	-0.08608	-0.0811991	-0.074555	-0.0666502	-0.0584141	-0.050302	-0.0424261	-0.0343111	-0.0263351	-0.0184272	-0.0100694	-0.000710905	0.00959631	0.0216799	0.0353491	0.0515939	0.0706568	0.0912345	0.112753	0.13396	0.153916	0.172387	0.188665	0.200956	0.208259	0.209376	0.203758	0.191582	0.173332	0.150121	0.123457	0.0948495	0.0648067
Alanine	0.5703	-0.100998	-0.095531	-0.0897907	-0.0840569	-0.078066	-0.0718363	-0.0647058	-0.0566896	-0.0480482	-0.0388364	-0.0289949	-0.0191932	-0.0102311	-0.00231665	0.00457308	0.0109134	0.01752	0.0249326	0.0338029	0.0442431	0.0563706	0.0699195	0.0847455	0.100365	0.116417	0.13228	0.147484	0.161661	0.174345	0.185083	0.193098	0.197186	0.196075	0.190126	0.180453	0.16871	0.156388	0.144007	0.131378	0.117995	0.103418	0.0868408	0.0675265	0.0448493	0.0188257	-0.00981532	-0.0400331	-0.0708883
Cysteine	0.176	-0.0485489	-0.0427491	-0.0371889	-0.0318869	-0.0267866	-0.0219191	-0.0171717	-0.01255	-0.00809393	-0.00383531	0.000244333	0.00404834	0.00743395	0.0103565	0.0128316	0.014962	0.0168985	0.0187349	0.0205794	0.0224802	0.0244808	0.0265883	0.0287871	0.0310322	0.0332637	0.0353943	0.0373278	0.0390055	0.0403534	0.0412926	0.0416978	0.0413816	0.0401582	0.0380908	0.0353614	0.0322139	0.0289001	0.025524	0.0220513	0.0184308	0.0145964	0.0104509	0.0059162	0.00090491	-0.00460088	-0.0105021	-0.0166722	-0.0229979
Valine	0.33349	-0.031794	-0.0325481	-0.0329366	-0.0331556	-0.0330653	-0.0326346	-0.0314644	-0.0295954	-0.027167	-0.024221	-0.0207215	-0.0170459	-0.0136183	-0.0105394	-0.0078079	-0.00518594	-0.00225589	0.00128118	0.00576906	0.0112424	0.01774	0.0250669	0.0331468	0.0416806	0.0504693	0.0591751	0.0675477	0.0754005	0.0824936	0.0886016	0.0933238	0.0960258	0.096021	0.0935251	0.089166	0.0838527	0.0783927	0.0730577	0.0677105	0.0620244	0.0557319	0.0483483	0.0394255	0.028574	0.01578	0.00144616	-0.0138213	-0.0294753
Methionine	0.32767	0.135324	0.102409	0.0723831	0.0447269	0.0201353	-0.00230354	-0.0214589	-0.0382718	-0.0524235	-0.0641372	-0.0737453	-0.0809152	-0.0851654	-0.0865837	-0.0858259	-0.0830632	-0.0783992	-0.0719642	-0.0642173	-0.0560546	-0.0479103	-0.0399037	-0.0315833	-0.0233333	-0.0150983	-0.00640452	0.00326703	0.0138461	0.0261088	0.0398459	0.0559737	0.0746676	0.0946053	0.115231	0.13537	0.154179	0.171485	0.186625	0.197866	0.204232	0.204555	0.19828	0.185556	0.16684	0.14323	0.116221	0.0873148	0.057043
Isoleucine	0.17502	-0.055689	-0.0527655	-0.0496893	-0.0466304	-0.0434403	-0.0401136	-0.036257	-0.0319048	-0.027196	-0.0221825	-0.0168241	-0.0114895	-0.00661497	-0.00231087	0.00143379	0.0048779	0.00845806	0.0124765	0.0172828	0.0229352	0.0294932	0.0368021	0.044789	0.0531815	0.0617797	0.070252	0.0783341	0.0858357	0.0925129	0.0981302	0.102279	0.104322	0.103577	0.100259	0.0949919	0.0886736	0.0821208	0.0756209	0.0690433	0.0620911	0.0545065	0.0458343	0.0356604	0.0236153	0.00968011	-0.00575226	-0.0221069	-0.0388656
Leucine	0.87179	-0.168199	-0.161077	-0.153285	-0.145353	-0.136808	-0.127665	-0.116719	-0.103998	-0.0899785	-0.0747488	-0.0582057	-0.0415741	-0.0262993	-0.0127517	-0.000897679	0.0101104	0.0217418	0.0349747	0.0509911	0.069976	0.0921263	0.116927	0.144111	0.172777	0.20227	0.231454	0.259483	0.285692	0.309233	0.329292	0.344454	0.352534	0.351209	0.341134	0.324338	0.303842	0.282348	0.260792	0.23883	0.215516	0.190046	0.160931	0.126805	0.0865177	0.0401054	-0.0110963	-0.0651689	-0.120381
Lysine	0.17736	-0.0236682	-0.0207146	-0.0178945	-0.0151983	-0.0126084	-0.0101504	-0.00780995	-0.00557239	-0.00345149	-0.00144721	0.000442197	0.00219245	0.00375814	0.00512199	0.00629173	0.00730278	0.00820951	0.00903566	0.00981862	0.0105805	0.0113416	0.0121204	0.0129097	0.0137082	0.0144996	0.0152558	0.0159482	0.0165536	0.0170436	0.0173868	0.0175359	0.0174264	0.016998	0.0162614	0.0152606	0.0140685	0.0127599	0.0113678	0.00989913	0.00835699	0.00673359	0.00501592	0.00319634	0.00126855	-0.000759982	-0.00286117	-0.00501032	-0.00718536
Total Amino Acids	5.71877	-0.901052	-0.849246	-0.79538	-0.741859	-0.686389	-0.629133	-0.564326	-0.492142	-0.41482	-0.332892	-0.245822	-0.159381	-0.0804858	-0.0109404	0.0494671	0.104875	0.162332	0.226517	0.303047	0.392921	0.497178	0.613565	0.740854	0.874895	1.01256	1.14853	1.27869	1.39989	1.50811	1.59946	1.66722	1.70104	1.68997	1.63712	1.55215	1.44928	1.3414	1.23304	1.12252	1.0055	0.878161	0.733571	0.565419	0.368292	0.142283	-0.106335	-0.36861	-0.63647
Total Fatty Acids	-2.05524	0.0353868	0.034913	0.0344388	0.0339647	0.0334906	0.0330169	0.0325438	0.0320712	0.0315996	0.0311299	0.0306631	0.0302	0.0297407	0.0292847	0.028833	0.0283862	0.0279447	0.0275085	0.0270777	0.0266527	0.0262334	0.02582	0.0254133	0.0250137	0.0246215	0.0242374	0.0238619	0.0234966	0.0231429	0.0228018	0.0224744	0.0221622	0.0218662	0.021587	0.0213255	0.0210818	0.0208549	0.020643	0.0204431	0.0202524	0.0200674	0.019885	0.0197025	0.0195186	0.0193328	0.0191462	0.0189598	0.018775
Crude Protein	5.59229	-1.89064	-1.65582	-1.43158	-1.21719	-1.01126	-0.815799	-0.629699	-0.451806	-0.283201	-0.123893	0.0262566	0.165361	0.289893	0.398507	0.491795	0.5725	0.644852	0.710689	0.772927	0.833289	0.893355	0.954589	1.01645	1.07884	1.14052	1.1993	1.25297	1.29971	1.33738	1.36354	1.37459	1.36558	1.33187	1.27437	1.19651	1.10394	1.00248	0.894687	0.781057	0.66181	0.536303	0.403504	0.262805	0.113659	-0.0434197	-0.206308	-0.373133	-0.542219
Oil	-2.13542	0.0366976	0.0362063	0.0357145	0.0352228	0.0347312	0.03424	0.0337493	0.0332592	0.0327702	0.032283	0.0317989	0.0313187	0.0308423	0.0303695	0.0299011	0.0294377	0.0289798	0.0285274	0.0280808	0.02764	0.0272051	0.0267764	0.0263547	0.0259403	0.0255336	0.0251352	0.0247458	0.0243669	0.0240002	0.0236464	0.0233069	0.0229832	0.0226762	0.0223866	0.0221155	0.0218628	0.0216274	0.0214076	0.0212003	0.0210026	0.0208107	0.0206216	0.0204324	0.0202416	0.0200489	0.0198554	0.0196621	0.0194705
Crude Fiber	2.06826	0.272485	0.24133	0.211473	0.182875	0.15536	0.129166	0.104159	0.0802222	0.0574761	0.0359373	0.0155957	-0.00335932	-0.0205703	-0.0358998	-0.0494012	-0.0613386	-0.0721455	-0.0820013	-0.091212	-0.0999629	-0.108406	-0.116718	-0.124848	-0.132807	-0.140474	-0.147628	-0.154036	-0.159534	-0.163932	-0.167014	-0.168468	-0.167857	-0.164767	-0.159367	-0.152018	-0.1433	-0.133817	-0.123808	-0.11331	-0.102305	-0.0906911	-0.0783451	-0.0651877	-0.0511047	-0.0360779	-0.0202645	-0.00381516	0.0131348
Ash	1.00671	0.00242432	0.00239186	0.00235937	0.00232689	0.00229441	0.00226196	0.00222955	0.00219717	0.00216486	0.00213268	0.0021007	0.00206897	0.00203751	0.00200627	0.00197533	0.00194471	0.00191447	0.00188458	0.00185507	0.00182596	0.00179723	0.00176891	0.00174104	0.00171367	0.0016868	0.00166049	0.00163476	0.00160973	0.0015855	0.00156213	0.0015397	0.00151831	0.00149804	0.00147891	0.00146099	0.0014443	0.00142875	0.00141423	0.00140054	0.00138748	0.0013748	0.0013623	0.0013498	0.0013372	0.00132447	0.00131169	0.00129892	0.00128626
Starch	59.159	-0.0126558	-0.0124864	-0.0123168	-0.0121472	-0.0119777	-0.0118083	-0.011639	-0.01147	-0.0113014	-0.0111334	-0.0109664	-0.0108008	-0.0106365	-0.0104735	-0.0103119	-0.0101521	-0.00999421	-0.0098382	-0.00968415	-0.00953216	-0.00938217	-0.00923433	-0.00908888	-0.00894596	-0.00880572	-0.00866834	-0.00853402	-0.00840338	-0.0082769	-0.0081549	-0.0080378	-0.00792616	-0.0078203	-0.00772043	-0.00762691	-0.00753977	-0.0074586	-0.0073828	-0.00731132	-0.00724313	-0.00717695	-0.00711172	-0.00704647	-0.00698068	-0.00691422	-0.00684749	-0.00678083	-0.00671475
Anthocyanin	71.1623	29.9217	26.319	22.8745	19.5795	16.4127	13.4042	10.5372	7.7954	5.19466	2.73561	0.416469	-1.73616	-3.67237	-5.37305	-6.84635	-8.13054	-9.28564	-10.3374	-11.3275	-12.2807	-13.219	-14.1644	-15.1091	-16.0529	-16.9782	-17.8542	-18.649	-19.3381	-19.8919	-20.2773	-20.4452	-20.3281	-19.8628	-19.0648	-17.9831	-16.6983	-15.2929	-13.8024	-12.2333	-10.5872	-8.8535	-7.01703	-5.06844	-2.99774	-0.809518	1.46846	3.81123	6.19643
PLS	B0	B1	B2	B3	B4	B5	B6	B7	B8	B9	B10	B11	B12	B13	B14	B15	B16	B17	B18	B19	B20	B21	B22	B23	B24	B25	B26	B27	B28	B29	B30	B31	B32	B33	B34	B35	B36	B37	B38	B39	B40	B41	B42	B43	B44	B45	B46	B47	B48
Aspartic Acid	0.34416	-0.115243	-0.104412	-0.093631	-0.0829862	-0.0719604	-0.0611507	-0.0503979	-0.0396341	-0.0292037	-0.0187972	-0.00838656	0.00178505	0.0110084	0.0190996	0.0257778	0.0315698	0.0370056	0.0423371	0.0477487	0.0533015	0.0591583	0.0654075	0.0721851	0.079379	0.0868302	0.0942095	0.101245	0.107571	0.113016	0.117262	0.119947	0.120705	0.118982	0.114901	0.108937	0.101715	0.0938113	0.0854405	0.0765897	0.0672844	0.0575321	0.0471721	0.0360721	0.0240112	0.0109543	-0.00310694	-0.0180217	-0.0337669
Threonine	0.33606	0.324022	0.228803	0.144464	0.0678356	0.00745531	-0.0378371	-0.0723277	-0.0986495	-0.121391	-0.134371	-0.14124	-0.141946	-0.137905	-0.133956	-0.133283	-0.133407	-0.132125	-0.127247	-0.118948	-0.11148	-0.103849	-0.0919387	-0.0694968	-0.0364947	0.00251248	0.0431217	0.0802107	0.111018	0.13279	0.14621	0.148255	0.143078	0.132444	0.118985	0.108496	0.100139	0.0912355	0.0815463	0.0741833	0.0709333	0.0758034	0.0907154	0.116136	0.151032	0.190156	0.226311	0.252344	0.26094
Glutamic Acid	1.1101	-0.362631	-0.329026	-0.296052	-0.263392	-0.229639	-0.196111	-0.162566	-0.129002	-0.0963934	-0.0636542	-0.0307202	0.00147438	0.0305898	0.0558536	0.0766798	0.0947875	0.112073	0.129286	0.147094	0.165631	0.185472	0.206552	0.229378	0.253617	0.278426	0.302879	0.326124	0.347027	0.365026	0.379104	0.387835	0.390056	0.384053	0.370136	0.350082	0.326048	0.300046	0.272801	0.244237	0.2144	0.18321	0.149853	0.113974	0.0748127	0.0320472	-0.0140554	-0.062932	-0.114333
Proline	0.84254	0.000217483	0.000214249	0.000211182	0.000208396	0.000205974	0.000203943	0.000202251	0.000200798	0.000199558	0.000198675	0.000198182	0.000197919	0.00019775	0.000197532	0.000197323	0.000197284	0.000197578	0.000198259	0.000199435	0.00020117	0.000203477	0.000206246	0.00020945	0.000212935	0.000216639	0.000220519	0.000224469	0.000228415	0.000232226	0.000235769	0.000238795	0.000240886	0.000241631	0.0002409	0.000238922	0.000236097	0.000232702	0.000228797	0.000224402	0.000219568	0.000214333	0.000208608	0.00020237	0.000195684	0.000188672	0.000181585	0.000174684	0.000168169
Glycine	0.40354	0.189122	0.127701	0.0793749	0.0348893	0.00431303	-0.0228595	-0.0423568	-0.0556581	-0.0661157	-0.0724717	-0.0731475	-0.0667402	-0.0593134	-0.0510125	-0.0498945	-0.0507551	-0.0515572	-0.0525368	-0.0552754	-0.0608964	-0.0671914	-0.070942	-0.0695637	-0.0613903	-0.0489334	-0.0338105	-0.0186315	-0.00710734	0.00147958	0.00656555	0.00933639	0.0132572	0.0200138	0.0314742	0.0481916	0.0674998	0.0854782	0.0994941	0.112819	0.125981	0.142748	0.164049	0.189449	0.217721	0.248446	0.2755	0.293764	0.296254
Alanine	0.43866	-0.160608	-0.145436	-0.130553	-0.115844	-0.100672	-0.0856891	-0.0707385	-0.055792	-0.041313	-0.0268063	-0.0122483	0.00196199	0.0147912	0.0259432	0.0351222	0.0430836	0.0506447	0.058176	0.0659784	0.0740875	0.0827665	0.0920026	0.101977	0.112573	0.123442	0.134176	0.144393	0.153616	0.161562	0.167778	0.171668	0.172688	0.170053	0.163902	0.154981	0.144245	0.132608	0.1204	0.107602	0.0942491	0.0802953	0.0654013	0.0493989	0.0319876	0.0130791	-0.00723659	-0.028725	-0.0512747
Cysteine	0.17788	-0.0372473	-0.0352447	-0.0328928	-0.0303659	-0.0272309	-0.0239181	-0.0202567	-0.0163614	-0.0122585	-0.00824185	-0.00430111	-0.000509241	0.00314125	0.00654951	0.00964735	0.0123377	0.0147203	0.0167802	0.0185755	0.0201342	0.0217333	0.0235468	0.0256933	0.0285004	0.0315235	0.0345423	0.0371697	0.0391168	0.0402251	0.0405848	0.0400798	0.0388747	0.0372214	0.0353518	0.0335295	0.0316363	0.02969	0.0275419	0.0252926	0.0228999	0.0205139	0.0180963	0.0157786	0.0133788	0.0107217	0.00747452	0.00330805	-0.00219236
Valine	0.25588	-0.0721284	-0.0664533	-0.0606913	-0.0549977	-0.0489993	-0.0429066	-0.0366207	-0.0301614	-0.0237766	-0.0172834	-0.0107176	-0.00427791	0.00160894	0.00677792	0.0111336	0.014973	0.0186886	0.0224532	0.0264739	0.0307457	0.0353951	0.0404486	0.0459984	0.0520464	0.0583178	0.0644833	0.0702803	0.0754254	0.0797731	0.0831312	0.0851731	0.0855822	0.0840651	0.0807264	0.0760826	0.0706405	0.0649061	0.0590106	0.0530079	0.0468499	0.0405563	0.0339425	0.0268624	0.0191294	0.0105989	0.00125766	-0.00876953	-0.0194494
Methionine	0.17951	-0.0587063	-0.0520981	-0.0456998	-0.0393589	-0.0329754	-0.0267949	-0.0207639	-0.0148751	-0.00919818	-0.00363876	0.00175859	0.00691885	0.0115429	0.015525	0.0188427	0.0217138	0.0243139	0.0267601	0.0291783	0.0315988	0.034154	0.0368925	0.0397825	0.0428506	0.0459979	0.0491342	0.0521045	0.0548005	0.0570719	0.0588308	0.0599471	0.0602508	0.0594145	0.0574425	0.0544791	0.0508213	0.0467664	0.0424393	0.0377749	0.0327373	0.0272522	0.0212637	0.0147504	0.00764275	-4.14244e-05	-0.00828529	-0.0169899	-0.0260721
Isoleucine	0.22154	0.100626	0.0624113	0.0297137	2.23567e-05	-0.0229207	-0.0409174	-0.0539588	-0.0627382	-0.068842	-0.0708988	-0.0704142	-0.068009	-0.064436	-0.0603703	-0.0570005	-0.0534481	-0.0494154	-0.0442353	-0.0377591	-0.0308312	-0.0221866	-0.0109906	0.00438209	0.0248179	0.0477217	0.0708478	0.0924864	0.110544	0.124077	0.132903	0.135506	0.132726	0.125746	0.115887	0.10581	0.0958479	0.0862345	0.0767471	0.0683694	0.0615964	0.0580621	0.0577877	0.0610687	0.0669833	0.0733787	0.0779412	0.0782505	0.0713559
Leucine	0.63167	-0.283941	-0.258072	-0.232742	-0.207597	-0.181471	-0.155436	-0.129338	-0.103197	-0.0778544	-0.05228	-0.0265521	-0.00141579	0.0212791	0.0410265	0.0573154	0.0715251	0.0850732	0.0986647	0.112925	0.127883	0.143975	0.161044	0.179488	0.199063	0.219134	0.23894	0.257815	0.274921	0.289763	0.301508	0.308971	0.311127	0.306521	0.295349	0.279082	0.259539	0.238471	0.21653	0.193659	0.169909	0.145171	0.118737	0.0903017	0.05935	0.02567	-0.0105055	-0.0487646	-0.0888669
Lysine	0.18858	-0.0184931	-0.0170015	-0.0153773	-0.0137991	-0.0121149	-0.0104529	-0.00875356	-0.00700712	-0.00530176	-0.0036102	-0.00189364	-0.000128553	0.00147668	0.00282953	0.00386155	0.00470728	0.0055361	0.00639074	0.00725118	0.00814426	0.00912629	0.0102776	0.0116023	0.0130706	0.0146551	0.0162627	0.0178083	0.0191755	0.0203294	0.021193	0.0217249	0.0218277	0.0213942	0.0204545	0.0191321	0.0175687	0.0158856	0.0141162	0.0123211	0.0105134	0.00873461	0.00698163	0.00523065	0.00339544	0.00147677	-0.000619478	-0.00288426	-0.00534025
Total Amino Acids	4.58037	-1.38016	-1.25194	-1.12546	-1.0005	-0.871414	-0.743219	-0.61471	-0.486225	-0.361372	-0.236394	-0.111289	0.0105166	0.12103	0.21729	0.297236	0.3669	0.432887	0.498144	0.565505	0.635508	0.710403	0.79038	0.877025	0.969306	1.06405	1.15757	1.24613	1.32569	1.39368	1.44663	1.47941	1.48712	1.46312	1.40875	1.33092	1.23803	1.13776	1.03258	0.922512	0.807571	0.687601	0.559727	0.422464	0.273146	0.110658	-0.0643662	-0.250045	-0.445635
Total Fatty Acids	-1.9819	0.0368783	0.036344	0.0358106	0.0352769	0.0347445	0.0342118	0.0336801	0.0331504	0.0326217	0.0320968	0.0315771	0.0310626	0.0305517	0.030044	0.0295395	0.0290402	0.0285467	0.0280591	0.0275779	0.0271031	0.0266354	0.0261764	0.0257261	0.0252857	0.0248554	0.0244348	0.0240234	0.0236232	0.0232344	0.022858	0.0224973	0.0221532	0.0218275	0.0215203	0.0212338	0.020968	0.0207235	0.020497	0.0202864	0.0200876	0.0198978	0.0197137	0.0195314	0.0193488	0.0191648	0.0189786	0.0187905	0.0186015
Crude Protein	6.29067	-1.66298	-1.50172	-1.34047	-1.18324	-1.02104	-0.862522	-0.70484	-0.548277	-0.39624	-0.246608	-0.0981282	0.0464956	0.176485	0.288955	0.380223	0.4579	0.53017	0.600049	0.669902	0.740441	0.815252	0.895652	0.984138	1.07931	1.1778	1.2752	1.36742	1.44874	1.517	1.56755	1.59519	1.59593	1.5639	1.50086	1.41427	1.31185	1.20147	1.08603	0.966592	0.843607	0.717797	0.586334	0.448156	0.299609	0.139521	-0.0338597	-0.219699	-0.419238
Oil	-2.05876	0.0382617	0.0377067	0.0371527	0.0365983	0.0360453	0.0354921	0.0349398	0.0343898	0.0338407	0.0332956	0.032756	0.0322218	0.0316913	0.0311641	0.0306403	0.0301219	0.0296096	0.0291033	0.0286036	0.0281107	0.0276252	0.0271486	0.0266812	0.026224	0.0257773	0.0253406	0.0249136	0.0244981	0.0240945	0.0237038	0.0233293	0.0229722	0.0226341	0.0223153	0.022018	0.0217422	0.0214886	0.0212536	0.0210351	0.0208289	0.020632	0.0204411	0.0202521	0.0200627	0.019872	0.0196789	0.0194838	0.0192878
Crude Fiber	1.29454	-1.48247	-1.03693	-0.683138	-0.357467	-0.084208	0.166091	0.364389	0.523159	0.640101	0.711268	0.752224	0.749877	0.730934	0.690559	0.66333	0.626828	0.587368	0.53782	0.487643	0.447046	0.39697	0.342602	0.258669	0.159246	0.0393482	-0.0909747	-0.233797	-0.357167	-0.453644	-0.522113	-0.561067	-0.562373	-0.547563	-0.547542	-0.546462	-0.554342	-0.545758	-0.522906	-0.490399	-0.462282	-0.451615	-0.477174	-0.560665	-0.686328	-0.832015	-0.983831	-1.1124	-1.18422
Ash	1.00416	0.00243851	0.00240239	0.00236652	0.00233077	0.00229527	0.0022599	0.00222477	0.00218998	0.00215556	0.00212149	0.00208774	0.0020543	0.00202123	0.00198871	0.00195674	0.00192531	0.0018944	0.00186399	0.00183424	0.00180516	0.00177675	0.00174909	0.00172209	0.00169588	0.00167034	0.0016455	0.00162129	0.00159775	0.00157489	0.00155269	0.00153116	0.00151027	0.00149002	0.00147037	0.00145152	0.0014335	0.00141639	0.00140005	0.00138441	0.00136932	0.00135462	0.00134012	0.00132572	0.00131125	0.00129674	0.00128222	0.00126787	0.00125376
Starch	59.4702	-0.00971933	-0.00967635	-0.00963537	-0.0095917	-0.0095521	-0.00951451	-0.00947918	-0.00944677	-0.00941572	-0.0093884	-0.00936127	-0.0093331	-0.0093003	-0.00926467	-0.00922713	-0.00918927	-0.00915366	-0.00912144	-0.00909491	-0.00907514	-0.00906079	-0.00905341	-0.00905184	-0.00905618	-0.00906494	-0.00907364	-0.00908029	-0.00908577	-0.00908771	-0.0090823	-0.00906622	-0.00903356	-0.00897952	-0.00890549	-0.0088147	-0.00871238	-0.008604	-0.00849288	-0.00837951	-0.00826538	-0.00814963	-0.0080321	-0.00791094	-0.00778598	-0.0076586	-0.00752987	-0.00740185	-0.00727721
Anthocyanin	64.6093	34.0953	29.8647	25.7926	21.9768	18.4161	14.9848	11.7355	8.63929	5.68288	2.9564	0.451941	-1.80329	-3.88076	-5.75073	-7.45331	-8.95355	-10.2808	-11.5286	-12.7253	-13.9244	-15.0944	-16.2284	-17.3561	-18.4385	-19.4719	-20.4284	-21.3008	-22.0653	-22.7234	-23.2533	-23.5543	-23.5245	-23.0788	-22.2504	-21.1144	-19.7526	-18.2371	-16.6339	-14.9247	-13.0963	-11.0952	-8.86036	-6.35899	-3.62241	-0.683642	2.3644	5.45466	8.54585
[truncated: 52 more columns]
