# Supplementary material for: Compositional Analyses Reveal Relationships among Components of Blue Maize Grains
Source: Plants (Basel). 2020 Dec 14;9(12):1775. doi: 10.3390/plants9121775 (PMC7765092; doi:10.3390/plants9121775)
Supplement: Supplementary file 1 [file plants-09-01775-s001.zip › Supplementary Materials/S2B Table. Calibration equations for 1st derivative.xlsx]

## Sheet: Table S2B 1st Der B-Coefficient
Table S2B. Componentwise calibration equations (B-Coefficients) of PCR, and PLS for 1st Derivative
PCR	B0	B1	B2	B3	B4	B5	B6	B7	B8	B9	B10	B11	B12	B13	B14	B15	B16	B17	B18	B19	B20	B21	B22	B23	B24	B25	B26	B27	B28	B29	B30	B31	B32	B33	B34	B35	B36	B37	B38	B39	B40	B41	B42	B43	B44	B45	B46	B47	B48
Aspartic Acid	0.60134	-0.508025	-0.463382	-0.411488	-0.340452	-0.242509	-0.123374	-0.0139749	0.0876504	0.18378	0.259698	0.295939	0.308285	0.322855	0.353567	0.422388	0.530316	0.673077	0.83862	0.997089	1.13151	1.23855	1.30738	1.33455	1.32437	1.2777	1.20644	1.11377	0.99081	0.818516	0.561706	0.199232	-0.208035	-0.568085	-0.822695	-0.95508	-1.01276	-1.0657	-1.15534	-1.29387	-1.48815	-1.74316	-2.04259	-2.34383	-2.58432	-2.71375	-2.72931	-2.6445	-2.51068
Threonine	0.30184	-0.405889	-0.370444	-0.331471	-0.281053	-0.214491	-0.136178	-0.0635868	0.00480488	0.0698126	0.123089	0.154507	0.173505	0.194079	0.222945	0.271953	0.342079	0.431326	0.532502	0.628227	0.708395	0.771644	0.812101	0.828107	0.822948	0.797504	0.758594	0.707829	0.640176	0.544744	0.401232	0.197407	-0.0323453	-0.235866	-0.379759	-0.454614	-0.48759	-0.5181	-0.569797	-0.649556	-0.761108	-0.907684	-1.07975	-1.2523	-1.38927	-1.46144	-1.467	-1.414	-1.33217
Glutamic Acid	1.8563	-1.73283	-1.46903	-1.22648	-0.971576	-0.665947	-0.284872	0.0583357	0.366924	0.666818	0.885048	0.932593	0.857376	0.721354	0.609712	0.641034	0.816293	1.11229	1.46941	1.86142	2.2702	2.66915	3.03419	3.3031	3.44033	3.43996	3.32408	3.08782	2.7468	2.2901	1.66209	0.800493	-0.143754	-0.939366	-1.47377	-1.70123	-1.74922	-1.78597	-1.90708	-2.12365	-2.45803	-2.95596	-3.61227	-4.35363	-5.05985	-5.65216	-6.11796	-6.44053	-6.72868
Proline	0.93101	0.00610146	0.00612021	0.00613906	0.00616162	0.00618611	0.00620965	0.00623005	0.0062426	0.00624041	0.0062246	0.00620174	0.00618176	0.00616196	0.00613632	0.00610667	0.00607531	0.00604489	0.00601335	0.00597773	0.00593255	0.00587164	0.00579356	0.00570148	0.00559775	0.00548286	0.00535005	0.00519393	0.00501659	0.00481322	0.00457094	0.0042912	0.0039889	0.00367575	0.00336842	0.00308413	0.00283016	0.00261129	0.00243088	0.00229182	0.00219417	0.00213187	0.00210035	0.00209242	0.00209961	0.00211996	0.00214957	0.00218584	0.00222917
Glycine	0.39695	-0.323627	-0.27227	-0.225351	-0.179961	-0.135417	-0.0827076	-0.0395754	9.86629e-05	0.0352404	0.0709934	0.106048	0.132506	0.138189	0.130851	0.126448	0.125007	0.120193	0.0991798	0.0750228	0.063293	0.0699337	0.0947859	0.118196	0.137486	0.158825	0.176779	0.195889	0.222222	0.265255	0.342374	0.427122	0.503082	0.562449	0.585977	0.584744	0.562393	0.502845	0.400823	0.268408	0.114098	-0.04885	-0.211386	-0.36986	-0.522058	-0.673812	-0.837754	-1.01649	-1.21888
Alanine	0.78442	-0.784451	-0.675183	-0.572336	-0.460588	-0.323795	-0.153989	-0.000565092	0.138167	0.272443	0.371617	0.398009	0.373102	0.325874	0.291307	0.318736	0.408777	0.551804	0.722759	0.905155	1.08843	1.26195	1.41427	1.5213	1.57069	1.56042	1.50145	1.39271	1.23808	1.02929	0.737727	0.335308	-0.1079	-0.484793	-0.74032	-0.853672	-0.883282	-0.907802	-0.972331	-1.08376	-1.25195	-1.4952	-1.80794	-2.15316	-2.47182	-2.72315	-2.90174	-3.00429	-3.08311
Cysteine	0.17177	0.140535	0.133209	0.128215	0.126258	0.1285	0.135395	0.140512	0.143589	0.145769	0.144285	0.133895	0.117061	0.100193	0.0878075	0.0852026	0.0919733	0.106635	0.127327	0.148757	0.168238	0.184335	0.194429	0.197375	0.192826	0.180321	0.162083	0.139164	0.109793	0.0703279	0.0142593	-0.0622276	-0.146697	-0.220779	-0.273516	-0.301328	-0.313262	-0.323811	-0.341095	-0.367568	-0.404745	-0.452988	-0.509606	-0.567599	-0.615393	-0.643822	-0.652636	-0.643942	-0.627155
Valine	0.47526	-0.650232	-0.595037	-0.535351	-0.459395	-0.360454	-0.245282	-0.138197	-0.0368124	0.0597492	0.139858	0.190008	0.223605	0.259568	0.306458	0.380383	0.482994	0.611798	0.75658	0.892843	1.00628	1.0954	1.15221	1.1746	1.16762	1.13273	1.07955	1.01027	0.917913	0.787368	0.590313	0.309542	-0.00725908	-0.287679	-0.485245	-0.58703	-0.631085	-0.672126	-0.743209	-0.853939	-1.00938	-1.21424	-1.45513	-1.69674	-1.88846	-1.98913	-1.99602	-1.9205	-1.80442
Methionine	0.24078	-0.256755	-0.204212	-0.159856	-0.121706	-0.0863206	-0.0408861	-0.00424014	0.0273114	0.0566167	0.0810185	0.0918084	0.0850855	0.053868	0.0128528	-0.0159101	-0.0330118	-0.0452829	-0.0662139	-0.0802448	-0.0733445	-0.0448998	0.00476011	0.0535971	0.0921889	0.123244	0.142239	0.150517	0.157567	0.174665	0.21737	0.265507	0.310262	0.350451	0.370205	0.378472	0.374743	0.346011	0.288391	0.212636	0.123275	0.0243893	-0.0826931	-0.199361	-0.327594	-0.477213	-0.656182	-0.858867	-1.08978
Isoleucine	0.29948	-0.476905	-0.434133	-0.3862	-0.322822	-0.237676	-0.136203	-0.0425344	0.0451905	0.128356	0.195535	0.23231	0.251397	0.272474	0.305397	0.366794	0.457798	0.575436	0.71002	0.837878	0.945381	1.0304	1.08469	1.1058	1.09782	1.06171	1.00682	0.935543	0.840959	0.708167	0.509476	0.228197	-0.0882982	-0.36831	-0.566206	-0.668992	-0.713903	-0.755346	-0.825809	-0.934775	-1.08742	-1.28796	-1.52348	-1.76013	-1.94862	-2.04907	-2.05908	-1.98949	-1.8809
Leucine	1.28893	-1.60865	-1.40555	-1.20993	-0.991397	-0.721433	-0.392029	-0.092203	0.182111	0.446826	0.648429	0.722078	0.708382	0.662015	0.640867	0.729216	0.929064	1.22444	1.57112	1.93	2.27667	2.59408	2.86039	3.03769	3.11024	3.07596	2.95698	2.75259	2.46483	2.0724	1.51535	0.740964	-0.116786	-0.853266	-1.3577	-1.59091	-1.66364	-1.7266	-1.86725	-2.10145	-2.44719	-2.93529	-3.54953	-4.21304	-4.80699	-5.24586	-5.5199	-5.63064	-5.68163
Lysine	0.29458	-0.209488	-0.193442	-0.176101	-0.154273	-0.126103	-0.0934782	-0.0630393	-0.0341081	-0.00645002	0.0166566	0.0314271	0.0415653	0.0523834	0.066331	0.0878717	0.117421	0.154255	0.195528	0.234491	0.267142	0.293007	0.309876	0.317155	0.316258	0.307611	0.293839	0.275455	0.250485	0.214652	0.160006	0.0817827	-0.00678918	-0.0854968	-0.141242	-0.170416	-0.183519	-0.195658	-0.215938	-0.246988	-0.290271	-0.347127	-0.413729	-0.480158	-0.532397	-0.559148	-0.559734	-0.537359	-0.50352
Total Amino Acids	7.68003	-6.94117	-5.96606	-5.05242	-4.06752	-2.86926	-1.38419	-0.0421064	1.17156	2.34748	3.21638	3.44829	3.22966	2.80892	2.49459	2.72048	3.49162	4.72332	6.19508	7.773	9.3695	10.8899	12.2367	13.1942	13.6497	13.5848	13.0921	12.1596	10.8264	9.02645	6.51779	3.05754	-0.751966	-3.98871	-6.18274	-7.15412	-7.40582	-7.61227	-8.15953	-9.10319	-10.5293	-12.6007	-15.2746	-18.2372	-20.9867	-23.1805	-24.7716	-25.7245	-26.4851
Total Fatty Acids	5.28366	-2.20439	-2.21116	-2.21797	-2.22612	-2.23497	-2.24348	-2.25085	-2.25538	-2.25459	-2.24888	-2.24062	-2.2334	-2.22625	-2.21699	-2.20627	-2.19494	-2.18395	-2.17256	-2.15969	-2.14336	-2.12136	-2.09315	-2.05988	-2.0224	-1.9809	-1.93291	-1.87651	-1.81244	-1.73896	-1.65143	-1.55036	-1.44114	-1.32801	-1.21697	-1.11426	-1.02251	-0.943429	-0.878252	-0.828008	-0.79273	-0.77022	-0.758832	-0.755968	-0.758567	-0.765918	-0.776614	-0.789719	-0.805373
Crude Protein	9.61635	-4.91676	-4.42534	-3.83787	-3.00897	-1.84121	-0.400312	0.916294	2.13044	3.27417	4.16068	4.53586	4.59877	4.68772	4.98727	5.7823	7.08344	8.83366	10.8815	12.8478	14.519	15.8496	16.6989	17.0211	16.8659	16.2411	15.2983	14.081	12.476	10.2415	6.93072	2.2753	-2.94525	-7.55624	-10.8182	-12.5154	-13.2534	-13.9291	-15.0717	-16.8376	-19.3142	-22.5625	-26.3778	-30.2238	-33.3052	-34.982	-35.2191	-34.1859	-32.5359
Oil	5.47512	-2.28853	-2.29557	-2.30264	-2.3111	-2.32029	-2.32912	-2.33677	-2.34147	-2.34065	-2.33472	-2.32615	-2.31865	-2.31123	-2.30161	-2.29049	-2.27873	-2.26732	-2.25549	-2.24213	-2.22518	-2.20233	-2.17305	-2.13851	-2.0996	-2.05651	-2.0067	-1.94814	-1.88162	-1.80534	-1.71447	-1.60954	-1.49616	-1.3787	-1.26343	-1.1568	-1.06154	-0.979441	-0.911776	-0.859615	-0.82299	-0.79962	-0.787798	-0.784825	-0.787523	-0.795155	-0.806259	-0.819864	-0.836115
Crude Fiber	1.44671	-0.360291	-0.37021	-0.390608	-0.435085	-0.51317	-0.621288	-0.715867	-0.797798	-0.871854	-0.919671	-0.913259	-0.872304	-0.832763	-0.815322	-0.851248	-0.941456	-1.07956	-1.251	-1.41663	-1.55614	-1.66475	-1.72706	-1.73758	-1.69909	-1.61098	-1.48975	-1.34227	-1.15769	-0.912789	-0.564059	-0.0840181	0.446045	0.906672	1.22629	1.38274	1.43959	1.49215	1.59635	1.76933	2.01931	2.35092	2.7459	3.15322	3.49119	3.69272	3.75301	3.68763	3.56519
Ash	1.51	-0.133736	-0.134147	-0.13456	-0.135055	-0.135591	-0.136107	-0.136554	-0.13683	-0.136782	-0.136435	-0.135934	-0.135496	-0.135062	-0.1345	-0.13385	-0.133163	-0.132496	-0.131805	-0.131024	-0.130034	-0.128698	-0.126987	-0.124969	-0.122695	-0.120177	-0.117266	-0.113844	-0.109957	-0.105499	-0.100189	-0.0940574	-0.0874314	-0.0805676	-0.0738314	-0.0676001	-0.0620335	-0.057236	-0.0532818	-0.0502336	-0.0480933	-0.0467277	-0.0460369	-0.0458631	-0.0460208	-0.0464667	-0.0471157	-0.0479107	-0.0488604
Starch	56.4486	-6.94117	-5.96606	-5.05242	-4.06752	-2.86926	-1.38419	-0.0421064	1.17156	2.34748	3.21638	3.44829	3.22966	2.80892	2.49459	2.72048	3.49162	4.72332	6.19508	7.773	9.3695	10.8899	12.2367	13.1942	13.6497	13.5848	13.0921	12.1596	10.8264	9.02645	6.51779	3.05754	-0.751966	-3.98871	-6.18274	-7.15412	-7.40582	-7.61227	-8.15953	-9.10319	-10.5293	-12.6007	-15.2746	-18.2372	-20.9867	-23.1805	-24.7716	-25.7245	-26.4851
Anthocyanin	57.0379	-282.547	-264.023	-246.638	-228.668	-209.773	-191.821	-173.893	-155.244	-136.745	-118.274	-97.8858	-75.0795	-51.7279	-30.096	-11.7014	4.1143	18.1519	29.9938	39.4726	46.0516	50.6751	54.0763	56.8449	60.3713	65.3827	71.7798	78.9954	87.1601	96.3927	106.694	118.02	128.871	137.55	143.829	147.137	147.977	148.311	148.773	149.676	151.311	153.026	155.214	158.843	163.768	170.034	177.889	186.861	197.007
PLS	B0	B1	B2	B3	B4	B5	B6	B7	B8	B9	B10	B11	B12	B13	B14	B15	B16	B17	B18	B19	B20	B21	B22	B23	B24	B25	B26	B27	B28	B29	B30	B31	B32	B33	B34	B35	B36	B37	B38	B39	B40	B41	B42	B43	B44	B45	B46	B47	B48
Aspartic Acid	0.59568	0.266083	0.277227	0.315783	0.359099	0.382341	0.417776	0.435278	0.4522	0.489347	0.516796	0.493212	0.422333	0.329125	0.249656	0.227169	0.245114	0.284503	0.335455	0.390705	0.447351	0.508564	0.562636	0.594318	0.59684	0.565401	0.501681	0.414868	0.304986	0.156879	-0.0349996	-0.280467	-0.549838	-0.780509	-0.939175	-1.0234	-1.06197	-1.09457	-1.13772	-1.19231	-1.26721	-1.3702	-1.50085	-1.6457	-1.78376	-1.893	-1.96985	-2.0119	-2.03202
Threonine	0.29476	0.106029	0.109073	0.121661	0.147656	0.173659	0.19911	0.214196	0.227924	0.243963	0.250528	0.241018	0.21388	0.177991	0.148816	0.140529	0.152077	0.178712	0.21083	0.241329	0.274897	0.314722	0.352478	0.374506	0.374637	0.351193	0.31003	0.255365	0.188315	0.102736	-0.00758419	-0.141856	-0.282307	-0.396086	-0.469967	-0.508543	-0.525436	-0.535703	-0.54989	-0.571364	-0.602507	-0.648561	-0.708799	-0.779107	-0.849243	-0.907446	-0.952759	-0.978417	-0.990904
Glutamic Acid	1.61919	0.995565	1.00582	1.12145	1.26507	1.35928	1.46143	1.50091	1.55228	1.67438	1.75342	1.65372	1.38465	1.04641	0.770874	0.691823	0.751553	0.88097	1.04638	1.23037	1.41067	1.5975	1.77822	1.87657	1.8733	1.77351	1.57321	1.29808	0.95	0.470326	-0.150767	-0.924847	-1.77032	-2.48461	-2.95682	-3.18608	-3.26551	-3.32545	-3.41664	-3.5433	-3.75125	-4.05553	-4.44514	-4.90408	-5.35404	-5.71717	-5.9888	-6.12075	-6.16447
Proline	0.79247	0.182114	0.183028	0.205553	0.241632	0.27113	0.277432	0.263316	0.264224	0.289887	0.303308	0.287539	0.240797	0.179529	0.137847	0.125195	0.129562	0.146832	0.182445	0.225228	0.257345	0.280995	0.292968	0.288836	0.283227	0.268064	0.241664	0.208597	0.165635	0.107876	0.0129893	-0.139267	-0.324447	-0.484915	-0.577915	-0.606289	-0.61585	-0.634311	-0.659514	-0.690377	-0.740279	-0.8132	-0.899056	-0.994317	-1.08157	-1.14099	-1.17276	-1.16274	-1.12838
Glycine	0.39937	-1.6835	-1.38724	-1.04695	-0.693954	-0.505409	-0.234062	-0.0955009	-0.00958094	0.204188	0.525605	0.698217	0.688712	0.484945	0.236551	0.217769	0.271903	0.298577	0.282129	0.26871	0.341039	0.509911	0.735336	0.931566	1.03408	1.03308	0.882937	0.683626	0.490014	0.270535	0.0957223	-0.0145684	-0.0656167	-0.0121362	0.0839551	0.0731677	-0.0689771	-0.143082	-0.0938693	0.0527902	0.283576	0.46895	0.585098	0.685167	0.67947	0.485513	0.107767	-0.418704	-0.988591
Alanine	0.70967	0.643725	0.625185	0.644927	0.672269	0.681481	0.699584	0.695364	0.693322	0.716384	0.723967	0.665853	0.546998	0.40423	0.284317	0.237491	0.244928	0.282741	0.336247	0.397865	0.461443	0.526634	0.588152	0.622054	0.618774	0.577829	0.499888	0.393274	0.256595	0.0713758	-0.169292	-0.473342	-0.805613	-1.08902	-1.28112	-1.37688	-1.41187	-1.438	-1.47568	-1.52892	-1.61399	-1.73568	-1.88867	-2.06254	-2.22948	-2.36302	-2.46038	-2.50972	-2.53046
Cysteine	0.16648	0.259865	0.2495	0.243695	0.238041	0.229134	0.22258	0.214332	0.201573	0.185724	0.168391	0.146992	0.121407	0.0936647	0.0663079	0.043487	0.0255975	0.011357	0.00142009	-0.00299558	-0.000449709	0.00614304	0.0175548	0.0267293	0.0259182	0.0151419	-0.00561635	-0.0330896	-0.0633778	-0.0969668	-0.134471	-0.172132	-0.205231	-0.22836	-0.242924	-0.250799	-0.25508	-0.259106	-0.263854	-0.269877	-0.277767	-0.287437	-0.300152	-0.318465	-0.341511	-0.369194	-0.402416	-0.438197	-0.476407
Valine	0.48614	-0.991908	-0.89034	-0.762627	-0.598019	-0.440277	-0.283655	-0.160212	-0.0372687	0.104946	0.225866	0.292664	0.308387	0.30346	0.314363	0.383488	0.496836	0.637649	0.787297	0.929274	1.06069	1.1879	1.31362	1.39852	1.41409	1.36899	1.27263	1.14133	0.983492	0.771242	0.488141	0.14618	-0.216077	-0.515146	-0.701471	-0.78617	-0.813403	-0.8258	-0.843627	-0.872082	-0.922863	-1.01793	-1.14943	-1.30676	-1.46741	-1.58933	-1.66509	-1.67374	-1.62992
Methionine	0.20629	-0.365318	-0.295978	-0.196842	-0.119299	-0.069235	-0.0212459	0.0169503	0.0661673	0.124597	0.171105	0.183936	0.157197	0.114709	0.0857964	0.0827954	0.0952013	0.123579	0.154321	0.19231	0.240195	0.282638	0.325232	0.363484	0.389672	0.399253	0.388853	0.35824	0.314025	0.267397	0.217282	0.136735	0.0250016	-0.0812967	-0.157752	-0.193096	-0.202652	-0.217228	-0.252247	-0.3057	-0.375001	-0.453375	-0.546263	-0.651725	-0.768034	-0.886845	-0.991326	-1.07918	-1.17043
Isoleucine	0.28471	0.246518	0.2446	0.252724	0.274538	0.296531	0.324806	0.342273	0.355031	0.366723	0.364475	0.339512	0.295968	0.246485	0.206125	0.190136	0.196329	0.22141	0.257787	0.299053	0.345659	0.395232	0.443066	0.47191	0.468308	0.43402	0.374717	0.295562	0.199815	0.0776796	-0.0796715	-0.267055	-0.45841	-0.613494	-0.714712	-0.765037	-0.783917	-0.795261	-0.812128	-0.837845	-0.877251	-0.936273	-1.01333	-1.10496	-1.19549	-1.26885	-1.32636	-1.36038	-1.37821
Leucine	1.18273	1.01482	0.990878	1.04625	1.12341	1.16718	1.21723	1.22199	1.2374	1.29949	1.32548	1.22963	1.02417	0.778005	0.576407	0.507769	0.538177	0.630666	0.754533	0.888513	1.01528	1.13979	1.25729	1.31977	1.31089	1.23181	1.08636	0.889742	0.636682	0.285571	-0.179294	-0.769	-1.41769	-1.9726	-2.34542	-2.52752	-2.58715	-2.6282	-2.69269	-2.78836	-2.94966	-3.18404	-3.4745	-3.80264	-4.11323	-4.35356	-4.52031	-4.58679	-4.5905
Lysine	0.29058	-0.0167056	-0.00886736	-0.00145762	0.0103485	0.0205715	0.0345747	0.0441997	0.0507503	0.0604368	0.0739036	0.0782543	0.0675353	0.0501332	0.0369516	0.0396326	0.0530753	0.0674634	0.082456	0.0997813	0.12061	0.142834	0.160214	0.171808	0.175819	0.169693	0.153402	0.130413	0.101605	0.0647699	0.0167155	-0.0458645	-0.114155	-0.172974	-0.213317	-0.235375	-0.246965	-0.254107	-0.2601	-0.266929	-0.275037	-0.287686	-0.307509	-0.330012	-0.352169	-0.369797	-0.379039	-0.381557	-0.379411
Total Amino Acids	6.94062	5.11118	5.00488	5.19481	5.48902	5.6508	5.85286	5.85603	5.87293	6.06982	6.1244	5.66321	4.70897	3.55594	2.59832	2.21919	2.26932	2.57865	3.0452	3.58909	4.1594	4.75488	5.31536	5.62784	5.60339	5.22692	4.51642	3.55733	2.35458	0.754369	-1.33556	-3.97739	-6.85111	-9.27857	-10.891	-11.677	-11.9698	-12.195	-12.5227	-12.9856	-13.7074	-14.7431	-16.0513	-17.5539	-19.0142	-20.1944	-21.0743	-21.5372	-21.7498
Total Fatty Acids	5.26254	-2.3739	-2.37256	-2.37057	-2.36823	-2.36664	-2.35993	-2.35334	-2.34288	-2.32265	-2.29936	-2.27978	-2.26496	-2.25063	-2.23187	-2.20741	-2.18149	-2.15432	-2.12562	-2.09544	-2.06047	-2.0218	-1.98032	-1.93597	-1.89205	-1.84993	-1.80449	-1.7543	-1.70145	-1.63911	-1.56703	-1.48921	-1.4073	-1.32008	-1.22812	-1.13459	-1.0473	-0.971987	-0.910185	-0.863971	-0.831466	-0.814623	-0.811292	-0.815076	-0.823081	-0.832366	-0.838485	-0.843093	-0.847077
Crude Protein	9.58475	4.78582	4.89132	5.30714	5.86837	6.1656	6.59303	6.7861	6.92413	7.26088	7.55456	7.12806	5.97244	4.49849	3.2425	2.839	3.01428	3.4447	4.01206	4.71449	5.52918	6.45223	7.32856	7.83898	7.88862	7.46346	6.53158	5.24725	3.63862	1.47555	-1.23578	-4.51256	-8.01217	-10.9341	-12.8817	-13.8796	-14.2669	-14.4948	-14.7735	-15.151	-15.7949	-16.8054	-18.1762	-19.8122	-21.4967	-22.9738	-24.1918	-25.0528	-25.6521
Oil	5.453	-2.46586	-2.46436	-2.46222	-2.4597	-2.45793	-2.45087	-2.44394	-2.43298	-2.4119	-2.38762	-2.3672	-2.35176	-2.33685	-2.31732	-2.29187	-2.26491	-2.23665	-2.20686	-2.1755	-2.13917	-2.09901	-2.05591	-2.00985	-1.96424	-1.92047	-1.87328	-1.82114	-1.76623	-1.70147	-1.6266	-1.54572	-1.46055	-1.36986	-1.27428	-1.17714	-1.08654	-1.00838	-0.944197	-0.896179	-0.862377	-0.844817	-0.841282	-0.845154	-0.853426	-0.863055	-0.86944	-0.874276	-0.878484
Crude Fiber	1.35013	12.6833	9.88428	8.73464	7.5095	6.14227	4.1293	2.42957	0.336006	-1.67462	-3.91522	-5.60526	-6.24223	-5.91859	-5.44132	-5.73913	-6.14944	-6.52332	-6.20954	-6.13704	-6.20519	-6.65974	-7.22235	-7.48789	-7.90309	-8.31924	-7.88509	-6.18356	-4.26662	-2.08987	0.881438	3.56499	4.21176	4.22547	4.15304	4.52477	5.69011	6.38179	6.36742	5.49488	3.67395	0.424664	-3.14771	-5.42067	-6.74045	-7.11952	-5.84706	-2.8666	1.04155
Ash	1.48737	-0.165061	-0.164214	-0.163381	-0.162526	-0.161668	-0.160313	-0.158692	-0.157064	-0.155511	-0.154054	-0.152522	-0.1504	-0.147869	-0.145388	-0.142957	-0.140604	-0.137926	-0.134906	-0.13183	-0.128571	-0.125346	-0.122001	-0.118651	-0.115521	-0.112482	-0.109497	-0.106391	-0.103323	-0.100283	-0.09727	-0.0943295	-0.0914817	-0.088273	-0.0845463	-0.0805659	-0.0767107	-0.0733264	-0.0704612	-0.0683158	-0.0669523	-0.0662656	-0.066199	-0.066456	-0.0665634	-0.0661936	-0.0652798	-0.0638167	-0.0618851
Starch	58.6397	1.5494	1.5621	1.53672	1.4245	1.34573	1.25014	1.17107	1.07721	1.00497	1.02038	1.12504	1.26286	1.35032	1.39151	1.3559	1.25171	1.08424	0.854517	0.629606	0.401039	0.1652	-0.0512253	-0.241861	-0.322166	-0.283174	-0.223884	-0.137002	0.0640915	0.396728	0.899475	1.59983	2.36347	3.04173	3.56367	3.88827	4.05078	4.14284	4.19838	4.24233	4.30515	4.40488	4.54188	4.65693	4.72638	4.7381	4.66272	4.50874	4.29779
Anthocyanin	50.2451	-254.042	-236.266	-214.14	-198.214	-186.017	-172.71	-161.183	-146.357	-127.921	-108.993	-92.6751	-78.7718	-65.687	-52.636	-38.6772	-29.5768	-25.4748	-24.7451	-24.3473	-21.4321	-19.1956	-16.2903	-11.3782	-5.33793	1.87882	9.70845	17.3995	24.9872	37.0286	56.9256	83.8965	112.209	135.192	151.071	160.492	164.52	167.474	173.285	183.712	200.627	222.962	246.473	267.866	283.792	291.921	294.273	294.561	295.082
[truncated: 50 more columns]
