# Supplementary material for: Compositional Analyses Reveal Relationships among Components of Blue Maize Grains
Source: Plants (Basel). 2020 Dec 14;9(12):1775. doi: 10.3390/plants9121775 (PMC7765092; doi:10.3390/plants9121775)
Supplement: Supplementary file 1 [file plants-09-01775-s001.zip › Supplementary Materials/S4 Table. Correlation coefficient table.xlsx]

## Sheet: Table S4
Table S4. Correlation matrix of kernel compositional traits; the upper triangle represents correlation values whereas lower triangle represents p values between compostional traits
	Aspartic_Acid	Threonine	Glutamic_Acid	Proline	Glycine	Valine	Cysteine	Alanine	Methionine	Isoleucine	Leucine	Lysine	Total_Fatty_Acids	Total_Amino_Acids	Crude_Protein	Crude_Fiber	Ash	Crude_Fat	Anthocyanin	Starch
Aspartic_Acid		0.8064	0.8063	0.3974	0.6456	0.8619	0.3451	0.8875	0.4854	0.8633	0.7937	0.6036	0.4721	0.8556	0.7844	-0.0719	0.6583	0.4721	0.1195	0.1749
Threonine	<.0001		0.8058	0.4262	0.6069	0.834	0.384	0.8324	0.4862	0.8251	0.7897	0.4957	0.3477	0.8204	0.7837	0.0569	0.6647	0.3428	0.1579	0.1039
Glutamic_Acid	<.0001	<.0001		0.6625	0.5944	0.913	0.5633	0.9665	0.3753	0.8491	0.9775	0.3263	0.1318	0.9732	0.9348	0.0479	0.4955	0.1278	0.0997	0.1515
Proline	0.0545	0.0378	0.0004		0.1422	0.4857	0.5138	0.5881	0.1165	0.4604	0.6656	-0.1173	-0.194	0.709	0.6198	0.1105	0.0362	-0.1951	-0.0407	0.1384
Glycine	0.0007	0.0017	0.0022	0.5074		0.6444	0.3797	0.6493	0.7346	0.4604	0.5297	0.6474	0.5277	0.5843	0.568	0.1922	0.642	0.5235	0.6317	-0.026
Valine	<.0001	<.0001	<.0001	0.0161	0.0007		0.3307	0.966	0.4208	0.9103	0.9342	0.5152	0.3238	0.9232	0.9023	0.0101	0.6392	0.3191	0.1532	0.1592
Cysteine	0.0987	0.0639	0.0042	0.0102	0.0672	0.1145		0.4423	0.3455	0.3206	0.498	0.0237	-0.1009	0.5272	0.5493	0.0676	0.2881	-0.1009	0.2669	0.4271
Alanine	<.0001	<.0001	<.0001	0.0025	0.0006	<.0001	0.0305		0.429	0.8949	0.9588	0.4506	0.2643	0.9701	0.9139	0.0256	0.5857	0.2588	0.1662	0.1725
Methionine	0.0162	0.016	0.0708	0.5879	<.0001	0.0406	0.0982	0.0365		0.2404	0.3269	0.5129	0.4847	0.4178	0.3585	0.3309	0.6128	0.4815	0.6121	-0.0906
Isoleucine	<.0001	<.0001	<.0001	0.0236	0.0236	<.0001	0.1267	<.0001	0.2579		0.8799	0.4576	0.2846	0.8649	0.8824	-0.0829	0.5961	0.2819	-0.0672	0.2841
Leucine	<.0001	<.0001	<.0001	0.0004	0.0078	<.0001	0.0133	<.0001	0.119	<.0001		0.3253	0.1552	0.9655	0.9474	-0.0077	0.4798	0.1509	0.0465	0.2056
Lysine	0.0018	0.0138	0.1197	0.5851	0.0006	0.01	0.9125	0.0271	0.0104	0.0246	0.1209		0.8556	0.3641	0.4481	0.2003	0.8186	0.852	0.3605	0.0091
Total_Fatty_Acids	0.0198	0.0959	0.5394	0.3636	0.008	0.1227	0.6389	0.2121	0.0164	0.1777	0.4689	<.0001		0.2166	0.2363	0.2019	0.751	0.9996	0.3756	0.0017
Total_Amino_Acids	<.0001	<.0001	<.0001	0.0001	0.0027	<.0001	0.0081	<.0001	0.0422	<.0001	<.0001	0.0803	0.3093		0.921	-0.0081	0.5219	0.214	0.094	0.2318
Crude_Protein	<.0001	<.0001	<.0001	0.0012	0.0038	<.0001	0.0054	<.0001	0.0854	<.0001	<.0001	0.0281	0.2662	<.0001		0.0452	0.5615	0.2311	0.1332	0.275
Crude_Fiber	0.7385	0.7915	0.8241	0.6072	0.3682	0.9625	0.7537	0.9056	0.1142	0.7001	0.9715	0.3481	0.344	0.97	0.8337		0.3506	0.1978	0.4032	-0.4903
Ash	0.0005	0.0004	0.0138	0.8667	0.0007	0.0008	0.1722	0.0026	0.0015	0.0021	0.0177	<.0001	<.0001	0.0089	0.0043	0.093		0.7469	0.3775	0.0636
Crude_Fat	0.0198	0.101	0.5517	0.3608	0.0087	0.1286	0.6389	0.2221	0.0172	0.182	0.4816	<.0001	<.0001	0.3153	0.2772	0.3543	<.0001		0.3621	0.003
Anthocyanin	0.578	0.4613	0.6429	0.8501	0.0009	0.4748	0.2074	0.4377	0.0015	0.7549	0.8292	0.0836	0.0705	0.6623	0.535	0.0507	0.069	0.0821		-0.0065
Starch	0.4137	0.6291	0.4797	0.519	0.904	0.4575	0.0374	0.4203	0.6738	0.1785	0.3351	0.9663	0.9936	0.2758	0.1934	0.015	0.7678	0.9887	0.9759
